# Supplementary material for: A hybrid 2D/4D‐MRI methodology using simultaneous multislice imaging for radiotherapy guidance
Source: Med Phys. 2022 Jun 22;49(9):6068–81. doi: 10.1002/mp.15802 (PMC9545880; doi:10.1002/mp.15802)
Supplement: Supplementary file 1 — Supporting Information [file MP-49-6068-s001.tex]

\documentclass[journal,onecolumn]{IEEEtran}

\usepackage[justification=justified]{caption}

\usepackage[utf8]{inputenc}
\usepackage{xcolor}

\captionsetup{justification=justified}

\DeclareRobustCommand*{\IEEEauthorrefmark}[1]{%
  \raisebox{0pt}[0pt][0pt]{\textsuperscript{\footnotesize #1}}%
}

\usepackage{caption}
\captionsetup{%
   justification=raggedright,
   labelfont=bf,
  singlelinecheck=off
}
\usepackage[labelsep=period]{caption}
\captionsetup[table]{name=TABLE}
\renewcommand{\thetable}{S-\arabic{table}}

\captionsetup[table]{labelfont=normalfont,name={Table},labelsep=colon}

\usepackage{mathtools}
\DeclarePairedDelimiter\floor{\lfloor}{\rfloor}
\DeclarePairedDelimiter\ceil{\lceil}{\rceil}

\usepackage{gensymb}

\usepackage{ragged2e}

\newcommand{\leftStart}[1]{\begin{raggedright} #1 \end{raggedright}}


\begin{document}

{\leftStart {\sf {\Large {\bfseries A hybrid 2D/4D-MRI methodology using simultaneous multi-slice imaging for radiotherapy guidance}} \\  
\vspace*{10mm}
Katrinus Keijnemans$^{1}$, Pim T.S. Borman$^1$, Prescilla Uijtewaal$^1$, Peter L. Woodhead$^{1,2}$, Bas W. Raaymakers$^1$, Martin F. Fast$^1$} \\
$^1$Department of Radiotherapy, University Medical Center Utrecht, Heidelberglaan 100, 3584 CX Utrecht, The Netherlands\\
$^2$Elekta AB, Kungstensgatan 18, 113 57 Stockholm, Sweden}\\


\begin{table}[h]
\caption{Scan parameters used for the SMS-4D-MRI and 2D cine-MRI scans that were acquired in volunteers on the 1.5 T Unity MR-linac.}
\begin{tabular}{|l|c|c|c|c|c|c|}
\hline
\textbf{Scan parameter} & \multicolumn{2}{c|}{\textbf{SMS-4D-bTFE}} & \multicolumn{2}{c|}{\textbf{SMS-4D-TSE}} & \textbf{2D-cine} & \textbf{2D-cine}\\
\textbf{} & \multicolumn{2}{c|}{\textbf{}} &
\multicolumn{2}{c|}{\textbf{}} & \textbf{in-vivo validation} & \textbf{tracking experiments}\\
\hline
Sequence type&\multicolumn{2}{c|}{bTFE}&\multicolumn{2}{c|}{TSE}&bTFE&FFE\\
FOV (CC$\times$LR$\times$AP)  [mm${^3}$]& \multicolumn{2}{c|}{350$\times$457$\times$208\textendash260}& \multicolumn{2}{c|}{350$\times$457$\times$208\textendash260}&350$\times$457$\times$10&350$\times$350$\times$10\\
SENSE&\multicolumn{2}{c|}{2.5}&\multicolumn{2}{c|}{1.5}&1.5&1.5\\
SMS&\multicolumn{2}{c|}{2}&\multicolumn{2}{c|}{2}&NA&NA\\
Partial Fourier&\multicolumn{2}{c|}{0.625}&\multicolumn{2}{c|}{0.625}&0.625&0.625\\
Flip angle [$\degree$]&\multicolumn{2}{c|}{45}&\multicolumn{2}{c|}{110}&50&6\\
Slice orientation&\multicolumn{2}{c|}{Coronal}&\multicolumn{2}{c|}{Coronal}&Coronal&Coronal\\
Slice acquisition order&\multicolumn{2}{c|}{Interleaved}&\multicolumn{2}{c|}{Interleaved}&Default&Default\\
REST slabs&\multicolumn{2}{c|}{2 perpendicular}&\multicolumn{2}{c|}{2 perpendicular}&0&0\\
Geometry correction&\multicolumn{2}{c|}{No}&\multicolumn{2}{c|}{No}&No&2D\\
Number of slices&\multicolumn{2}{c|}{52}&\multicolumn{2}{c|}{52}&1&1\\
\hline
&Pre-beam&Beam-on&Pre-beam&Beam-on&&\\
\hline
Voxel size (CC$\times$LR$\times$AP) [mm${^3}$]&2$\times$2$\times$4\textendash5&2$\times$2.5$\times$4\textendash5
&2$\times$2$\times$4\textendash5&2$\times$2.5$\times$4\textendash5&2$\times$2.5$\times$10&2.5$\times$2.5$\times$10\\
TR/TE [ms]&4.1/2.1&5.0/2.5&8612/58&8266/54&3.6/1.8&4.0/2.0\\
Shot-length [ms]&397&385&319&284&274&236\\
Slice acquisition time [ms]&429&424&331&318&277&252\\
Number of dynamics&30&90&30&90&200&NA\\
Dynamic scan time [s]&11.2&11.0&8.6&8.3&0.277&0.252\\
Total scan time [min:s]&5:35&16:32&4:18&12:24&00:55&NA\\
Total acquired images&1560&4680&1560&4680&200&NA\\
SAR level [W/kg]&0.9&0.7&2.3&2.0&1.3&0.0\\
dB/dt [T/s]]&33&15&31&15&30&19\\
\hline
\end{tabular}
\label{tab:4D-scanParameters}
\end{table}


\end{document}
